# Supplementary material for: Should Microhematuria Be Incorporated into the 2023 Duke-International Society for Cardiovascular Infectious Diseases Minor Immunological Criteria?
Source: Antibiotics (Basel). 2025 Jul 7;14(7):687. doi: 10.3390/antibiotics14070687 (PMC12291632; doi:10.3390/antibiotics14070687)
Supplement: Supplementary file 1 [file antibiotics-14-00687-s001.zip]

Archive with 1 entries (1 files):
- antibiotics-3722591-supplementary.pdf
